# Supplementary material for: Effects of Different Pilot-Scale Milling Methods on Bioactive Components and End-Use Properties of Whole Wheat Flour
Source: Foods. 2021 Nov 18;10(11):2857. doi: 10.3390/foods10112857 (PMC8623663; doi:10.3390/foods10112857)
Supplement: Supplementary file 1 [file foods-10-02857-s001.zip]

Archive with 1 entries (1 files):
- foods-1433530-supplementary.pdf
